# Supplementary material for: Decision-making framework for response and management of environmental disasters (FRaMED)
Source: Environ Manage. 2026 Jun 19;76(7):219. doi: 10.1007/s00267-026-02502-4 (PMC13282301; doi:10.1007/s00267-026-02502-4)
Supplement: Supplementary file 1 — Supplement A [file 267_2026_2502_MOESM1_ESM.xlsx]

## Sheet: Decision Guidance
Manuscript Information: Title: Decision-making Framework for Response and Management of Environmental Disasters (FRaMED) Journal: Environmental Management Authors: Bragg, Wendy K.*, Bell, C.A., and Lonhart, S.I. *Corresponding author information: wbragg@ucsc.edu; University of California Santa Cruz
Supplementary A: Decision Team Guidance.
Template of factors the Decision Team may want to consider when making decisions and providing guidance to Field Teams. This list is not all inclusive. Rather, it provides examples of factors to consider and should be modified, reduced, or expanded to fit the specifics of a given disaster and/or target resource. Decisions, once made, may be refined in an iterative process as circumstances evolve,…
Decision Guidance
Decision Team members present:				Date:
1	3	5		Name of Event:
2	4	6
Field Team Lead Present:	Other Field Team members present:
	1	3
	2	4
Factors to Discuss/Consider		Notes:
SAFETY
Safety of personnel is essential. Current/predicted site safety?
How will site safety be assessed?
What safety constraints are in place?
Safety of personnel is everyone's responsibility. Check safety early and often and discontinue oeprations if concerned.
SITE LOGISTICS
What type of environmental emergency is involved?
General Site Access Information (via private/public land, sea, air)
Is there adequate knowledge/directions for accessing the site?
What special requirements need to be considered for land/air/sea access?
Planning Information (GPS locations of site and individuals to be removed, site conditions required for safe access, etc.)
OPERATION LOGISTICS
Is preassessment possible/desired? What information is desired?
Specialized response expertise? (e.g., oil/chemical spill)
Preemptive, reactive, combination, or no response
Preferred goal? • Pre-assessment/reconnaissance • Immediate active (collect without reconnaissance) • Monitor-and-debrief (preassessment/reconnaissance before decisions)
Personnel availbility
Site safety (see Safety)
Methods/tools needed and available
Window of opportunity
Ranked priority of data to be collected
Disposition for removed target resources. Examples: • Return to original site once recovered • Translocate to unaffected area • Long-term or permanent captive holding
Will a period of captivity be needed/preferred? Facility logisitcs?
If relocation: Have recipient location logistics been considered?
Funding: Up-to-date rate sheets? Available funds?
Authorizations: Are permits in order? Are any authorizations/permits needed for site access, collections, special actions (e.g., use of UAV)
POPULATION ASSESSMENT
Is there historical data about target resource at impact site(s) (density, removability, sizes, sex ratio, proportion of local population, etc)
Has the disaster already affected the target resource? What is the anticipated time to impact?
Likelihood and extent of immediate/ongoing effects to target resource
Are locations of target individuals known or is a search required?
Are individuals removable? What number/proportion?
What is the anticipated impact area?
What information is desired if a preassessment is conducted?
If impact has occurred and reconnaisssance is conducted, what information is desired?
Anticipated likelihood of survival of target resource if left in situ ⬩How might this vary within population? Over time?
Cost/benefit analysis (likely survival if collected vs. if left in situ)
Intensity of the impacts (mild, moderate, severe) in relation to existing population
What is the prioritized order of collection of individuals? Is there a cap on number collected?
HABITAT ASSESSMENT
Is there historical data that can inform habitat assessments?
Type of emergency (e.g., landslide, hurricane, fire)
Composition/Nature of impacts (i.e. flooding, sediment burial, toxins)
Has impact occurred? Is one anticipated? Can impacts continue/expand?
Intensity of the impacts to habitat (mild, moderate, severe, complete)
Current extent of impacts? Risk to adjacent areas?
Likelihood of target resource within impact or anticipated impact area
PREDICTIONS
Expectations for ameliorating/intensifying conditions
Population number/proportion predicted to be impacted
New risk if situation expands, continues, or intensifies?
How long is expected environmental recovery?
Are there anticipated impacts that may justify a preemptive response?
PHOTOS AND AERIAL IMAGERY
Review exisiting photos & drone/aerial imagery of habitat and surrounding areas
What additional photo documentation would be useful?
Are drone flights allowed? Limitations?
COMMUNICATIONS
Cell/internet reception at the site? if not, is a satellite phone available?
Process to adapt operations for unexpected field conditions/shifting needs? What degree of latitude is granted Field Lead and/or Field Team? What documentation is needed?
Chain of command in the field
Points of contact for: Field? Decision Team? Site access?
What is the media policy? Who, what, when, sensitive information, guidance if contacted by media
SENSITIVE INFORMATION
What is the sensitive information specific to this disaster/impact?
